# Supplementary material for: Specialists’ Dual Practice within Public Hospital Setting: Evidence from Malaysia
Source: Healthcare (Basel). 2022 Oct 20;10(10):2097. doi: 10.3390/healthcare10102097 (PMC9601889; doi:10.3390/healthcare10102097)
Supplement: Supplementary file 1 [file healthcare-10-02097-s001.zip]

Archive with 1 entries (1 files):
- healthcare-1853141-supplementary.pdf
